# Supplementary material for: Testing the accuracy of 3D automatic landmarking via genome-wide association studies
Source: G3 (Bethesda). 2021 Dec 31;12(2):jkab443. doi: 10.1093/g3journal/jkab443 (PMC9210295; doi:10.1093/g3journal/jkab443)
Supplement: jkab443_Supplemental_TableS1 [file jkab443_supplemental_tables1.xlsx]

## Sheet: Sheet1
Table S1. Definition of skull and lower jaws landmarks (same as in Pallares et al. 2015)
Landmark	Definition
SKULL
1	Nasal bones most anterior suture
2	Nasal bones most posterior suture
3	Frontal bones most posterior suture
4	Parietal bones most posterior suture
5	Interparietal bone most posterior point on the median line
6	Right side, most anterior point of the suture between frontal and parietal bones
7	Left side, most anterior point of the suture between frontal and parietal bones
8	Right side, intersection between parietal, occipital and squamosal bones
9	Left side, intersection between parietal, occipital and squamosal bones
10	Right, most posterior junction of squamosal bone and the zygomatic process of the squamosal bone
11	Left, most posterior junction of squamosal bone and the zygomatic process of the squamosal bone
12	Right side, most anterior suture of the zygomatic process of the squamosal bone and jugal bone
13	Left side, most anterior suture of the zygomatic process of the squamosal bone and jugal bone
14	Right side, most anterior suture of jugal bone and the zygomatic process of the maxillary bone
15	Left side, most anterior suture of jugal bone and the zygomatic process of the maxillary bone
16	Right side, intersection of the frontal, lacrimal and the zygomatic process of the maxillary bone
17	Left side, intersection of the frontal, lacrimal and the zygomatic process of the maxillary bone
18	Right infraorbital foramen most superior point
19	Left infraorbital foramen most superior point
20	Right infraorbital foramen most inferior point
21	Left infraorbital foramen most inferior point
22	Right premaxilla-right nasal bone most anterior point of suture
23	Left premaxilla-left nasal bone most anterior point of suture
24	Most superior point of the right incisor alveolus
25	Most superior edge of the left incisor alveolus
26	Most inferior point of the right incisor alveolus
27	Most inferior point of the left incisor alveolus
28	Right premaxilla-maxilla most ventral juntion
29	Left premaxilla-maxilla most ventral juntion
30	Most anterior point of the right first molar alveolus
31	Most anterior point of the left first molar alveolus
32	Most posterior point of the right third molar alveolus
33	Most posterior point of the left third molar alveolus
34	Most anterior point of the right anterior palatine foramen
35	Most anterior point of the left anterior palatine foramen
36	Most posterior point of the right anterior palatine foramen
37	Most posterior point of the left anterior palatine foramen
38	Right pterygoid process, most posterior point
39	Left pterygoid process, most posterior point
40	Median-line point of the suture between occipital and basisphenoid bones
41	Median-line point of the suture between basisphenoid and presphenoid bones
42	Most posterior point of the suture between palatine bones
43	Foramen magnum most anterior point, Basion
44	Foramen magnum most posterior point, Bregma
LOWER JAW RIGHT
45	Most superior point of the incisor alveolus
46	Most inferior point of the incisor alveolus
47	Most anterior point of the first molar alveolus
48	Most posterior point of the third molar alveolus
49	Most posterior tip of the coronoid process
50	Most anterior concave point of coronoid process
51	Most anterior point of the articular surface of the condyle
52	Most posterior tip of the condyle
53	Most anterior concave point between condyle and angular process
54	Most posterior tip of angular process
55	Most inferior point of angular process
56	Ascending ramus dorsal-most ventral point
57	Alveolar region most inferior point
LOWER JAW LEFT
58	Most superior point of the incisor alveolus
59	Most inferior point of the incisor alveolus
60	Most anterior point of the first molar alveolus
61	Most posterior point of the third molar alveolus
62	Most posterior tip of the coronoid process
63	Most anterior concave point of coronoid process
64	Most anterior point of the articular surface of the condyle
65	Most posterior tip of the condyle
66	Most anterior concave point between condyle and angular process
67	Most posterior tip of angular process
68	Most inferior point of angular process
69	Ascending ramus dorsal-most ventral point
70	Alveolar region most inferior point

## Sheet: Sheet2
La	ndmark Description Skull
1	Nasal bones most anterior suture
2	Nasal bones most posterior suture
3	Frontal bones most posterior suture
4	Parietal bones most posterior suture
5	Interparietal bone most posterior point on the median line
6	Right side, most anterior point of the suture between frontal and parietal bones
7	Left side, most anterior point of the suture between frontal and parietal bones
8	Right side, intersection between parietal, occipital and squamosal bones
9	Left side, intersection between parietal, occipital and squamosal bones
10	Right, most posterior junction of squamosal bone and the zygomatic process of the squamosal bone
11	Left, most posterior junction of squamosal bone and the zygomatic process of the squamosal bone
12	Right side, most anterior suture of the zygomatic process of the squamosal bone and jugal bone
13	Left side, most anterior suture of the zygomatic process of the squamosal bone and jugal bone
14	Right side, most anterior suture of jugal bone and the zygomatic process of the maxillary bone
15	Left side, most anterior suture of jugal bone and the zygomatic process of the maxillary bone
16	Right side, intersection of the frontal, lacrimal and the zygomatic process of the maxillary bone
17	Left side, intersection of the frontal, lacrimal and the zygomatic process of the maxillary bone
18	Right infraorbital foramen most superior point
19	Left infraorbital foramen most superior point
20	Right infraorbital foramen most inferior point
21	Left infraorbital foramen most inferior point
22	Right premaxilla-right nasal bone most anterior point of suture
23	Left premaxilla-left nasal bone most anterior point of suture
24	Most superior point of the right incisor alveolus
25	Most superior edge of the left incisor alveolus
26	Most inferior point of the right incisor alveolus
27	Most inferior point of the left incisor alveolus
28	Right premaxilla-maxilla most ventral juntion
29	Left premaxilla-maxilla most ventral juntion
30	Most anterior point of the right first molar alveolus
31	Most anterior point of the left first molar alveolus
32	Most posterior point of the right third molar alveolus
33	Most posterior point of the left third molar alveolus
34	Most anterior point of the right anterior palatine foramen
35	Most anterior point of the left anterior palatine foramen
36	Most posterior point of the right anterior palatine foramen
37	Most posterior point of the left anterior palatine foramen
38	Right pterygoid process, most posterior point
39	Left pterygoid process, most posterior point
40	Median-line point of the suture between occipital and basisphenoid bones
41	Median-line point of the suture between basisphenoid and presphenoid bones
42	Most posterior point of the suture between palatine bones
43	Foramen magnum most anterior point, Basion
44	Foramen magnum most posterior point, Bregma
