# Supplementary material for: Testing the accuracy of 3D automatic landmarking via genome-wide association studies
Source: G3 (Bethesda). 2021 Dec 31;12(2):jkab443. doi: 10.1093/g3journal/jkab443 (PMC9210295; doi:10.1093/g3journal/jkab443)
Supplement: jkab443_Supplemental_TableS2 [file jkab443_supplemental_tables2.xlsx]

## Sheet: Sheet1
Table S2. Two-way mixed model ANOVA and Procrustes ANOVA for digitizing error.
Skull
Centroid size ANOVA
Effect	SS	MS	df	F	P
Individual	789.415	1.14574	689	1805.24	<.0001
DigitizingError	0.437926	0.000635	690
Procrustes ANOVA
Effect	SS	MS	df	F	P
Individual	0.124134	2.689e-06	46163	9.06	<.0001
Side	0.186214	0.00321059	58	10814.3	<.0001
Ind*Side	0.011864	2.969e-07	39962	1.42	<.0001
DigitizingError	0.0180562	2.093e-07	86250
Lower Jaws
Centroid size ANOVA
Effect	SS	MS	df	F	P
Individual	1393.69	2.02277	689	1.31	0.0002
Side	1.63983	1.63983	1	1.07	0.3024
Ind*Side	1060.82	1.53965	689	15474.8	<.0001
DigitizingError	0.137302	9.9e-05	1380
Procrustes ANOVA
Effect	SS	MS	df	F	P
Individual	1.19877	5.43708e-05	22048	1.18	<.0001
Side	1.28277	0.0400864	32	866.63	<.0001
Ind*Side	1.01984	4.62553e-05	22048	23.27	<.0001
DigitizingError	0.0877853	1.9879e-06	44160
