# Supplementary material for: Testing the accuracy of 3D automatic landmarking via genome-wide association studies
Source: G3 (Bethesda). 2021 Dec 31;12(2):jkab443. doi: 10.1093/g3journal/jkab443 (PMC9210295; doi:10.1093/g3journal/jkab443)
Supplement: jkab443_Supplemental_TableS3 [file jkab443_supplemental_tables3.xlsx]

## Sheet: Table_ALL_BayesCI_Auto_vs_SemiA
Table S3. Univariate mapping. QTLs identified in this study and overlapping ones found with the original study (re-analysis of data from Pallares et al. 2015). CS: Centroid size, chr: chromosome, pos: position in bp, log10p: log10-transformed association P values for each mapping, Lower.CI and Upper.CI: Bayesian estimates of their confidence intervals.
landmarking method	structure	trait	snp	chr	pos	log10p	Lower.CI	Upper.CI	overlap
Automatic (this study)	lower jaws	CS	rs32618422*	1	153481175	6.69280272250818	151223012	154041054	TRUE
Automatic (this study)	lower jaws	PC2	rs33523792	5	110540748	9.39502462548603	110540748	111394692	TRUE
Automatic (this study)	lower jaws	PC3	rs47379127	5	111298758	6.67924695685043	30919182	113493026	TRUE
Automatic (this study)	skull	PC1	rs231004467	6	147957851	7.71703570638195	147957851	148393505	FALSE
Automatic (this study)	skull	PC1	rs36374407	8	80493535	6.40563618252549	79347918	81565134	TRUE
Semi-Automatic with manual adjustement (Pallares et al. 2015)	lower jaws	CS	rs32618422*	1	153481175	8.22477924487923	151223012	154041054	TRUE
Semi-Automatic with manual adjustement (Pallares et al. 2015)	lower jaws	PC4	rs33217671	5	111018365	14.7807327975376	110542538	111394692	TRUE
Semi-Automatic with manual adjustement (Pallares et al. 2015)	lower jaws	PC7	rs33614268	5	111426493	9.11767643377036	110918274	111426493	TRUE
Semi-Automatic with manual adjustement (Pallares et al. 2015)	skull	PC2	rs228570244	8	80889309	6.12286568000624	79348411	82427354	TRUE
Multivariate mapping. QTLs identified in this study and overlapping ones found in both methods. chr: chromosome, pos: position in Mbp, log10p: log10-transformed association P values for each mapping, Lower.CI and Upper.CI: Bayesian estimates of their confidence intervals. mapping, Lower.CI and Upper.CI: Bayesian estimates of their confidence intervals.
landmarking method	structure	trait	snp	chr	pos	log10p	Lower.CI	Upper.CI	overlap
Automatic (this study)	lower jaws	shape	rs29385180	11	94989096	5.90568056072848	94932372	94989115	FALSE
Automatic (this study)	lower jaws	shape	rs32067860*	5	111256383	8.03494530086416	111256383	111283008	TRUE
Automatic (this study)	skull	shape	cfw-5-46967657	5	46967657	6.10789428735623	46930846	46974028	FALSE
Semi-Automatic with manual adjustement (Pallares et al. 2015)	skull	shape	rs32067860	5	111256383	14.3731831188063	111256383	111256383	FALSE
Semi-Automatic with manual adjustement (Pallares et al. 2015)	skull	shape	rs33151247	9	97861578	6.92955669800956	97643517	99668200	FALSE
Semi-Automatic with manual adjustement (Pallares et al. 2015)	skull	shape	rs33626249	17	4523620	6.14194737229685	3354573	4605201	FALSE
Semi-Automatic with manual adjustement (Pallares et al. 2015)	skull	shape	rs231802086	19	4454653	7.63952384528585	4182181	4855351	FALSE
Semi-Automatic with manual adjustement (Pallares et al. 2015)	lower jaws	shape	rs32067860*	5	111256383	11.7116971139122	111256383	111283008	TRUE
* same snp found for both methods
