# Supplementary material for: Testing the accuracy of 3D automatic landmarking via genome-wide association studies
Source: G3 (Bethesda). 2021 Dec 31;12(2):jkab443. doi: 10.1093/g3journal/jkab443 (PMC9210295; doi:10.1093/g3journal/jkab443)
Supplement: jkab443_Supplemental_Data [file jkab443_supplemental_data.zip]

Archive with 2 entries (1 files):
- jkab443_Supplemental_Data/
- jkab443_Supplemental_Data/jkab443_Supplemental_Data.csv
